# Supplementary material for: Experimental modulation of external microbiome affects nestmate recognition in harvester ants (Pogonomyrmex barbatus)
Source: PeerJ. 2016 Jan 25;4:e1566. doi: 10.7717/peerj.1566 (PMC4741111; doi:10.7717/peerj.1566)
Supplement: Supplemental Information 1 [file peerj-04-1566-s001.csv]

abdomen color	date	order	Treatment	aggression (Y/N)	ag10	time of aggression	latency to aggression	time of day	block	colony	gave treatment	collected data
orange	1/7/15	3	Microbial	Y	1	5:11	311	4:00	1	B	NB	AD
pink	1/7/15	2	Antibiotic	Y	1	7:31	451	4:00	1	B	NB	AD
orange	1/7/15	3	Microbial	Y	1	8:10	490	4:00	1	B	NB	AD
orange	1/7/15	3	Microbial	Y	1	11:16	676	4:00	1	B	NB	AD
orange	1/7/15	3	Microbial	Y	1	18:03	1083	4:00	1	B	NB	AD
orange	1/7/15	3	Microbial	N	0	20:00	1200	4:00	1	B	NB	AD
pink	1/7/15	2	Antibiotic	N	0	20:00	1200	4:00	1	B	NB	AD
pink	1/7/15	2	Antibiotic	N	0	20:00	1200	4:00	1	B	NB	AD
pink	1/7/15	2	Antibiotic	N	0	20:00	1200	4:00	1	B	NB	AD
pink	1/7/15	2	Antibiotic	N	0	20:00	1200	4:00	1	B	NB	AD
white	1/7/15	4	Water	N	0	20:00	1200	4:00	1	B	NB	AD
white	1/7/15	4	Water	N	0	20:00	1200	4:00	1	B	NB	AD
white	1/7/15	4	Water	N	0	20:00	1200	4:00	1	B	NB	AD
white	1/7/15	4	Water	N	0	20:00	1200	4:00	1	B	NB	AD
white	1/7/15	4	Water	N	0	20:00	1200	4:00	1	B	NB	AD
blue	1/7/15	1	Nest	N	0	20:00	1200	4:00	1	B	NB	AD
blue	1/7/15	1	Nest	N	0	20:00	1200	4:00	1	B	NB	AD
blue	1/7/15	1	Nest	N	0	20:00	1200	4:00	1	B	NB	AD
blue	1/7/15	1	Nest	N	0	20:00	1200	4:00	1	B	NB	AD
blue	1/7/15	1	Nest	N	0	20:00	1200	4:00	1	B	NB	AD
red	1/15/15	2	Microbial	Y	1	3:19	199	3:30	2	B	NB	AD
red	1/15/15	2	Microbial	Y	1	5:01	301	3:30	2	B	NB	AD
red	1/15/15	2	Microbial	Y	1	6:32	392	3:30	2	B	NB	AD
red	1/15/15	2	Microbial	Y	1	11:02	662	3:30	2	B	NB	AD
black	1/15/15	4	Antibiotic	Y	1	12:36	756	3:30	2	B	NB	AD
black	1/15/15	4	Antibiotic	N	0	20:00	1200	3:30	2	B	NB	AD
black	1/15/15	4	Antibiotic	N	0	20:00	1200	3:30	2	B	NB	AD
black	1/15/15	4	Antibiotic	N	0	20:00	1200	3:30	2	B	NB	AD
black	1/15/15	4	Antibiotic	N	0	20:00	1200	3:30	2	B	NB	AD
yellow	1/15/15	1	Nest	N	0	20:00	1200	3:30	2	B	NB	AD
yellow	1/15/15	1	Nest	N	0	20:00	1200	3:30	2	B	NB	AD
yellow	1/15/15	1	Nest	N	0	20:00	1200	3:30	2	B	NB	AD
yellow	1/15/15	1	Nest	N	0	20:00	1200	3:30	2	B	NB	AD
yellow	1/15/15	1	Nest	N	0	20:00	1200	3:30	2	B	NB	AD
purple	1/15/15	3	Water	N	0	20:00	1200	3:30	2	B	NB	AD
purple	1/15/15	3	Water	N	0	20:00	1200	3:30	2	B	NB	AD
purple	1/15/15	3	Water	N	0	20:00	1200	3:30	2	B	NB	AD
purple	1/15/15	3	Water	N	0	20:00	1200	3:30	2	B	NB	AD
purple	1/15/15	3	Water	N	0	20:00	1200	3:30	2	B	NB	AD
red	12/10/14	1	Microbial	Y	1	10:00	600	4:41	3	E	AD	NB
red	12/10/14	1	Microbial	N	0	20:00	1200	4:41	3	E	AD	NB
red	12/10/14	1	Microbial	N	0	20:00	1200	4:41	3	E	AD	NB
white	12/10/14	2	Water	N	0	20:00	1200	4:41	3	E	AD	NB
white	12/10/14	2	Water	N	0	20:00	1200	4:41	3	E	AD	NB
white	12/10/14	2	Water	N	0	20:00	1200	4:41	3	E	AD	NB
blue	12/10/14	3	Water	N	0	20:00	1200	4:41	3	E	AD	NB
blue	12/10/14	3	Water	N	0	20:00	1200	4:41	3	E	AD	NB
blue	12/10/14	3	Water	N	0	20:00	1200	4:41	3	E	AD	NB
blue	12/10/14	2	Microbial	Y	1	3:00	180	4:41	4	B	AD	NB
blue	12/10/14	2	Microbial	Y	1	5:00	300	4:41	4	B	AD	NB
blue	12/10/14	2	Microbial	Y	1	7:18	438	4:41	4	B	AD	NB
blue	12/10/14	2	Microbial	Y	1	11:00	660	4:41	4	B	AD	NB
blue	12/10/14	2	Microbial	N	0	20:00	1200	4:41	4	B	AD	NB
white	12/10/14	3	Water	Y	1	13:24	804	4:41	4	B	AD	NB
white	12/10/14	3	Water	Y	1	17:29	1049	4:41	4	B	AD	NB
white	12/10/14	3	Water	Y	1	20:00	1200	4:41	4	B	AD	NB
white	12/10/14	3	Water	N	0	20:00	1200	4:41	4	B	AD	NB
white	12/10/14	3	Water	N	0	20:00	1200	4:41	4	B	AD	NB
red	12/10/14	1	Antibiotic	N	0	20:00	1200	4:41	4	B	AD	NB
red	12/10/14	1	Antibiotic	N	0	20:00	1200	4:41	4	B	AD	NB
red	12/10/14	1	Antibiotic	N	0	20:00	1200	4:41	4	B	AD	NB
red	12/10/14	1	Antibiotic	N	0	20:00	1200	4:41	4	B	AD	NB
red	12/10/14	1	Antibiotic	N	0	20:00	1200	4:41	4	B	AD	NB
red	2/4/15	NA	Microbial	Y	1	0:00	0	5:10	5	B	AD	NB, VG
red	2/4/15	NA	Microbial	Y	1	7:15	435	5:10	5	B	AD	NB, VG
red	2/4/15	NA	Microbial	Y	1	16:50	1010	5:10	5	B	AD	NB, VG
red	2/4/15	NA	Microbial	Y	1	18:30	1110	5:10	5	B	AD	NB, VG
white	2/4/15	NA	Nest	Y	1	:54	54	5:10	5	B	AD	NB, VG
white	2/4/15	NA	Nest	N	0	20:00	1200	5:10	5	B	AD	NB, VG
white	2/4/15	NA	Nest	N	0	20:00	1200	5:10	5	B	AD	NB, VG
white	2/4/15	NA	Nest	N	0	20:00	1200	5:10	5	B	AD	NB, VG
blue	2/4/15	NA	LB Broth	Y	1	7:04	424	5:10	5	B	AD	NB, VG
blue	2/4/15	NA	LB Broth	N	0	20:00	1200	5:10	5	B	AD	NB, VG
blue	2/4/15	NA	LB Broth	N	0	20:00	1200	5:10	5	B	AD	NB, VG
blue	2/4/15	NA	LB Broth	N	0	20:00	1200	5:10	5	B	AD	NB, VG
purple	2/4/15	NA	Water	N	0	20:00	1200	5:10	5	B	AD	NB, VG
purple	2/4/15	NA	Water	N	0	20:00	1200	5:10	5	B	AD	NB, VG
purple	2/4/15	NA	Water	N	0	20:00	1200	5:10	5	B	AD	NB, VG
purple	2/4/15	NA	Water	N	0	20:00	1200	5:10	5	B	AD	NB, VG
other	2/4/15	NA	Antibiotic	N	0	20:00	1200	5:10	5	B	AD	NB, VG
other	2/4/15	NA	Antibiotic	N	0	20:00	1200	5:10	5	B	AD	NB, VG
other	2/4/15	NA	Antibiotic	N	0	20:00	1200	5:10	5	B	AD	NB, VG
other	2/4/15	NA	Antibiotic	N	0	20:00	1200	5:10	5	B	AD	NB, VG
black	2/11/15	NA	LB Broth	Y	1	2:11	131	4:30	6	B	AD	NB, VG
black	2/11/15	NA	LB Broth	Y	1	3:20	200	4:30	6	B	AD	NB, VG
black	2/11/15	NA	LB Broth	N	0	20:00	1200	4:30	6	B	AD	NB, VG
black	2/11/15	NA	LB Broth	N	0	20:00	1200	4:30	6	B	AD	NB, VG
black	2/11/15	NA	LB Broth	N	0	20:00	1200	4:30	6	B	AD	NB, VG
gold	2/11/15	NA	LB Broth	Y	1	14:55	895	4:30	6	B	AD	NB, VG
gold	2/11/15	NA	LB Broth	N	0	20:00	1200	4:30	6	B	AD	NB, VG
gold	2/11/15	NA	LB Broth	N	0	20:00	1200	4:30	6	B	AD	NB, VG
gold	2/11/15	NA	LB Broth	N	0	20:00	1200	4:30	6	B	AD	NB, VG
gold	2/11/15	NA	LB Broth	N	0	20:00	1200	4:30	6	B	AD	NB, VG
pink	2/11/15	NA	Nest	N	0	20:00	1200	4:30	6	B	AD	NB, VG
pink	2/11/15	NA	Nest	N	0	20:00	1200	4:30	6	B	AD	NB, VG
pink	2/11/15	NA	Nest	N	0	20:00	1200	4:30	6	B	AD	NB, VG
pink	2/11/15	NA	Nest	N	0	20:00	1200	4:30	6	B	AD	NB, VG
pink	2/11/15	NA	Nest	N	0	20:00	1200	4:30	6	B	AD	NB, VG
white	7/6/15	4	Microbial	Y	1	15:53	953	12:10	7	D	AD	NB, NB
white	7/6/15	4	Microbial	Y	1	20:00	1200	12:10	7	D	AD	NB, NB
blue	7/6/15	1	LB Broth	N	0	20:00	1200	12:10	7	D	AD	NB, NB
blue	7/6/15	1	LB Broth	N	0	20:00	1200	12:10	7	D	AD	NB, NB
blue	7/6/15	1	LB Broth	N	0	20:00	1200	12:10	7	D	AD	NB, NB
blue	7/6/15	1	LB Broth	N	0	20:00	1200	12:10	7	D	AD	NB, NB
blue	7/6/15	1	LB Broth	N	0	20:00	1200	12:10	7	D	AD	NB, NB
blue	7/6/15	1	LB Broth	N	0	20:00	1200	12:10	7	D	AD	NB, NB
blue	7/6/15	1	LB Broth	N	0	20:00	1200	12:10	7	D	AD	NB, NB
yellow	7/6/15	2	Nest	N	0	20:00	1200	12:10	7	D	AD	NB, NB
yellow	7/6/15	2	Nest	N	0	20:00	1200	12:10	7	D	AD	NB, NB
orange	7/6/15	3	Antibiotic	N	0	20:00	1200	12:10	7	D	AD	NB, NB
orange	7/6/15	3	Antibiotic	N	0	20:00	1200	12:10	7	D	AD	NB, NB
