# Supplementary material for: Experimental modulation of external microbiome affects nestmate recognition in harvester ants (Pogonomyrmex barbatus)
Source: PeerJ. 2016 Jan 25;4:e1566. doi: 10.7717/peerj.1566 (PMC4741111; doi:10.7717/peerj.1566)
Supplement: Supplemental Information 2 [file peerj-04-1566-s002.csv]

plate	treatment	count	date	note
E1	nest	33	7/6/15	NA
E3	nest	165	7/6/15	NA
E2	nest	5	7/6/15	NA
A2	Reinoc	300	7/6/15	lawn - count set at 300
A1	Reinoc	300	7/6/15	lawn - count set at 300
A3	Reinoc	300	7/6/15	lawn - count set at 300
D3	Broth	3	7/6/15	NA
D2	Broth	12	7/6/15	NA
D1	Broth	27	7/6/15	NA
B1	Antibiotic	1	7/6/15	NA
B3	Antibiotic	26	7/6/15	NA
B2	Antibiotic	0	7/6/15	NA
C2	Water	20	7/6/15	NA
C3	Water	300	7/6/15	lawn - count set at 300
C1	Water	15	7/6/15	NA
AB1	Antibiotic	3	7/13/15	NA
AB2	Antibiotic	4	7/13/15	NA
W1	Water	24	7/13/15	NA
W2	Water	30	7/13/15	NA
N1	nest	23	7/13/15	NA
N2	nest	9	7/13/15	NA
LB1	Broth	416	7/13/15	NA
LB2	Broth	68	7/13/15	NA
Re1	Reinoc	2728	7/13/15	NA
Re2	Reinoc	3936	7/13/15	NA
PC	PC	0	7/16/15	NA
w1	Water	0	7/16/15	NA
Re1	Reinoc	227	7/16/15	NA
Re2	Reinoc	88	7/16/15	NA
Ab1	Antibiotic	2	7/16/15	NA
Ab2	Antibiotic	60	7/16/15	NA
N1	nest	410	7/16/15	NA
N2	nest	288	7/16/15	NA
LB2	Broth	46	7/16/15	NA
LB1	Broth	253	7/16/15	NA
