# Supplementary material for: Experimental modulation of external microbiome affects nestmate recognition in harvester ants (Pogonomyrmex barbatus)
Source: PeerJ. 2016 Jan 25;4:e1566. doi: 10.7717/peerj.1566 (PMC4741111; doi:10.7717/peerj.1566)
Supplement: Supplemental Information 3 [file peerj-04-1566-s003.csv]

ant	day	death-1	treatment
gnd1	14	0	nest
gnd2	14	0	nest
gnd3	14	0	nest
gwd1	14	0	water
gwd2	14	0	water
gwd3	14	0	water
gbd1	14	0	broth
gbd2	14	0	broth
gbd3	14	0	broth
grd1	14	0	reinoc
grd2	9	1	reinoc
grd3	9	1	reinoc
gad1	14	0	antibiotic
gad2	14	0	antibiotic
gad3	14	0	antibiotic
gne1	7	1	nest
gne2	12	1	nest
gne3	12	1	nest
gne4	14	0	nest
gne5	14	0	nest
gwe1	14	0	water
gwe2	14	0	water
gwe3	14	0	water
gwe4	14	0	water
gwe5	14	0	water
gbe1	3	1	broth
gbe2	7	1	broth
gbe3	8	1	broth
gbe4	9	1	broth
gbe5	12	1	broth
gae1	6	1	antibiotic
gae2	7	1	antibiotic
gae3	14	1	antibiotic
gae4	14	0	antibiotic
gae5	14	0	antibiotic
gre1	7	1	reinoc
gre2	12	1	reinoc
gre3	12	1	reinoc
gre4	12	1	reinoc
gre5	14	0	reinoc
ab1	6	1	antibiotic
ab2	14	0	antibiotic
ab3	14	1	antibiotic
ab4	14	0	antibiotic
ab5	14	1	antibiotic
ab6	14	0	antibiotic
ab7	14	0	antibiotic
n1	14	0	nest
n2	8	1	nest
n3	7	1	nest
n4	12	1	nest
r1	8	1	reinoc
r2	4	1	reinoc
r3	10	1	reinoc
r4	8	1	reinoc
r5	14	0	reinoc
r6	10	1	reinoc
r7	3	1	reinoc
b1	14	0	broth
b2	7	1	broth
b3	7	1	broth
b4	14	0	broth
b5	14	1	broth
b6	11	0	broth
b7	11	0	broth
w1	13	1	water
w2	13	1	water
w3	8	1	water
w4	14	0	water
w5	14	0	water
w6	14	0	water
w7	14	0	water
